# Supplementary material for: Enhanced external counterpulsation ameliorates endothelial dysfunction and elevates exercise tolerance in patients with coronary artery disease
Source: Front Cardiovasc Med. 2022 Nov 29;9:997109. doi: 10.3389/fcvm.2022.997109 (PMC9744945; doi:10.3389/fcvm.2022.997109)
Supplement: Supplementary file 1 [file Data_Sheet_1.ZIP]

Archive with 619 entries (619 files):
- CONTROL.xlsx
- CONTROLdate1/1.1.JPG
- CONTROLdate1/10.1.JPG
- CONTROLdate1/100.1.JPG
- CONTROLdate1/101.1.JPG
- CONTROLdate1/102.1.JPG
- CONTROLdate1/103.1.JPG
- CONTROLdate1/104.1.JPG
- CONTROLdate1/105.1.JPG
- CONTROLdate1/106.1.JPG
- CONTROLdate1/107.1.JPG
- CONTROLdate1/108.1.JPG
- CONTROLdate1/109.1.JPG
- CONTROLdate1/11.1.JPG
- CONTROLdate1/110.1.JPG
- CONTROLdate1/111.1.JPG
- CONTROLdate1/112.1.JPG
- CONTROLdate1/113.1.JPG
- CONTROLdate1/114.1.JPG
- CONTROLdate1/115.1.JPG
- CONTROLdate1/116.1.JPG
- CONTROLdate1/117.1.JPG
- CONTROLdate1/118.1.JPG
- CONTROLdate1/119.1.JPG
- CONTROLdate1/12.1.JPG
- CONTROLdate1/120.1.JPG
- CONTROLdate1/13.1.JPG
- CONTROLdate1/14.1.JPG
- CONTROLdate1/15.1.JPG
- CONTROLdate1/16.1.JPG
- CONTROLdate1/17.1.JPG
- CONTROLdate1/18.1.JPG
- CONTROLdate1/19.1.JPG
- CONTROLdate1/2.1.JPG
- CONTROLdate1/20.1.JPG
- CONTROLdate1/21.1.JPG
- CONTROLdate1/22.1.JPG
- CONTROLdate1/23.1.JPG
- CONTROLdate1/24.1.JPG
- CONTROLdate1/25.1.JPG
- CONTROLdate1/26.1.JPG
- CONTROLdate1/27.1.JPG
- CONTROLdate1/28.1.JPG
- CONTROLdate1/29.1.JPG
- CONTROLdate1/3.1.JPG
- CONTROLdate1/30.1.JPG
- CONTROLdate1/31.1.JPG
- CONTROLdate1/32.1.JPG
- CONTROLdate1/33.1.JPG
- CONTROLdate1/34.1.JPG
- CONTROLdate1/35.1.JPG
- CONTROLdate1/36.1.JPG
- CONTROLdate1/37.1.JPG
- CONTROLdate1/38.1.JPG
- CONTROLdate1/39.1.JPG
- CONTROLdate1/4.1.JPG
- CONTROLdate1/40.1.JPG
- CONTROLdate1/41.1.JPG
- CONTROLdate1/42.1.JPG
- CONTROLdate1/43.1.JPG
- CONTROLdate1/44.1.JPG
- CONTROLdate1/45.1.JPG
- CONTROLdate1/46.1.JPG
- CONTROLdate1/47.1.JPG
- CONTROLdate1/48.1.JPG
- CONTROLdate1/5.1.JPG
- CONTROLdate1/50.1.JPG
- CONTROLdate1/51.1.JPG
- CONTROLdate1/52.1.JPG
- CONTROLdate1/53.1.JPG
- CONTROLdate1/54.1.JPG
- CONTROLdate1/55.1.JPG
- CONTROLdate1/56.1.JPG
- CONTROLdate1/57.1.JPG
- CONTROLdate1/58.1.JPG
- CONTROLdate1/59.1.JPG
- CONTROLdate1/6.1.JPG
- CONTROLdate1/60.1.JPG
- CONTROLdate1/61.1.JPG
- CONTROLdate1/62.1.JPG
- CONTROLdate1/63.1.JPG
- CONTROLdate1/64.1.JPG
- CONTROLdate1/65.1.JPG
- CONTROLdate1/66.1.JPG
- CONTROLdate1/67.1.JPG
- CONTROLdate1/68.1.JPG
- CONTROLdate1/69.1.JPG
- CONTROLdate1/7.1.JPG
- CONTROLdate1/70.1.JPG
- CONTROLdate1/71.1.JPG
- CONTROLdate1/72.1.JPG
- CONTROLdate1/73.1.JPG
- CONTROLdate1/74.1.JPG
- CONTROLdate1/75.1.JPG
- CONTROLdate1/76.1.JPG
- CONTROLdate1/77.1.JPG
- CONTROLdate1/78.1.JPG
- CONTROLdate1/79.1.JPG
- CONTROLdate1/8.1.JPG
- CONTROLdate1/80.1.JPG
- CONTROLdate1/81.1.JPG
- CONTROLdate1/82.1.JPG
- CONTROLdate1/82.2.JPG
- CONTROLdate1/83.1.JPG
- CONTROLdate1/84.1.JPG
- CONTROLdate1/85.1.JPG
- CONTROLdate1/86.1.JPG
- CONTROLdate1/87.1.JPG
- CONTROLdate1/88.1.JPG
- CONTROLdate1/89.1.JPG
- CONTROLdate1/9.1.JPG
- CONTROLdate1/90.1.JPG
- CONTROLdate1/91.1.JPG
- CONTROLdate1/92.1.JPG
- CONTROLdate1/93.1.JPG
- CONTROLdate1/94.1.JPG
- CONTROLdate1/95.1.JPG
- CONTROLdate1/96.1.JPG
- CONTROLdate1/97.1.JPG
- CONTROLdate1/98.1.JPG
- CONTROLdate1/99.1.JPG
- CONTROLdate2/1.1.JPG
- CONTROLdate2/1.2.JPG
- CONTROLdate2/1.3.JPG
- CONTROLdate2/10.1.JPG
- CONTROLdate2/10.2.JPG
- CONTROLdate2/100.1.JPG
- CONTROLdate2/101.1.JPG
- CONTROLdate2/102.1.JPG
- CONTROLdate2/102.2.JPG
- CONTROLdate2/103.1.JPG
- CONTROLdate2/104.1.JPG
- CONTROLdate2/105.1.JPG
- CONTROLdate2/106.1.JPG
- CONTROLdate2/107.1.JPG
- CONTROLdate2/108.1.JPG
- CONTROLdate2/109.1.JPG
- CONTROLdate2/109.2.JPG
- CONTROLdate2/11.1.JPG
- CONTROLdate2/11.2.JPG
- CONTROLdate2/110.1.JPG
- CONTROLdate2/111.1.JPG
- CONTROLdate2/112.1.JPG
- CONTROLdate2/113.1.JPG
- CONTROLdate2/114.1.JPG
- CONTROLdate2/114.2.JPG
- CONTROLdate2/115.1.JPG
- CONTROLdate2/116.1.JPG
- CONTROLdate2/117.1.JPG
- CONTROLdate2/117.2.JPG
- CONTROLdate2/118.1.JPG
- CONTROLdate2/119.1.JPG
- CONTROLdate2/12.1.JPG
- CONTROLdate2/120.1.JPG
- CONTROLdate2/13.1.JPG
- CONTROLdate2/13.2.JPG
- CONTROLdate2/14.1.JPG
- CONTROLdate2/15.1.JPG
- CONTROLdate2/16.1.JPG
- CONTROLdate2/17.1.JPG
- CONTROLdate2/17.2.JPG
- CONTROLdate2/18.1.JPG
- CONTROLdate2/19.1.JPG
- CONTROLdate2/19.2.JPG
- CONTROLdate2/2.1.JPG
- CONTROLdate2/2.2.JPG
- CONTROLdate2/2.3.JPG
- CONTROLdate2/20.1.JPG
- CONTROLdate2/21.1.JPG
- CONTROLdate2/22.1.JPG
- CONTROLdate2/22.2.JPG
- CONTROLdate2/23.1.JPG
- CONTROLdate2/24.1.JPG
- CONTROLdate2/24.2.JPG
- CONTROLdate2/25.1.JPG
- CONTROLdate2/25.2.JPG
- CONTROLdate2/26.2.JPG
- CONTROLdate2/27.1.JPG
- CONTROLdate2/27.2.JPG
- CONTROLdate2/28.1.JPG
- CONTROLdate2/29.1.JPG
- CONTROLdate2/3.1.JPG
- CONTROLdate2/3.2.JPG
- CONTROLdate2/30.1.JPG
- CONTROLdate2/30.2.JPG
- CONTROLdate2/31.1.JPG
- CONTROLdate2/32.1.JPG
- CONTROLdate2/32.2.JPG
- CONTROLdate2/33.1.JPG
- CONTROLdate2/33.2.JPG
- CONTROLdate2/34.1.JPG
- CONTROLdate2/35.1.JPG
- CONTROLdate2/36.1.JPG
- CONTROLdate2/36.2.JPG
- CONTROLdate2/37.1.JPG
- CONTROLdate2/38.1.JPG
- CONTROLdate2/39.1.JPG
- CONTROLdate2/4.1.JPG
- CONTROLdate2/40.1.JPG
- CONTROLdate2/41.1.JPG
- CONTROLdate2/42.1.JPG
- CONTROLdate2/43.1.JPG
- CONTROLdate2/43.2.JPG
- CONTROLdate2/44.1.JPG
- CONTROLdate2/45.1.JPG
- CONTROLdate2/45.2.JPG
- CONTROLdate2/46.1.JPG
- CONTROLdate2/47.1.JPG
- CONTROLdate2/47.2.JPG
- CONTROLdate2/48.1.JPG
- CONTROLdate2/48.2.JPG
- CONTROLdate2/49.1.JPG
- CONTROLdate2/5.1.JPG
- CONTROLdate2/5.2.JPG
- CONTROLdate2/50.1.JPG
- CONTROLdate2/51.1.JPG
- CONTROLdate2/52.1.JPG
- CONTROLdate2/53.1.JPG
- CONTROLdate2/53.2.JPG
- CONTROLdate2/54.1.JPG
- CONTROLdate2/54.2.JPG
- CONTROLdate2/55.1.JPG
- CONTROLdate2/56.1.JPG
- CONTROLdate2/56.2.JPG
- CONTROLdate2/57.1.JPG
- CONTROLdate2/57.2.JPG
- CONTROLdate2/58.1.JPG
- CONTROLdate2/59.1.JPG
- CONTROLdate2/6.1.JPG
- CONTROLdate2/60.1.JPG
- CONTROLdate2/61.1.JPG
- CONTROLdate2/62.1.JPG
- CONTROLdate2/62.2.JPG
- CONTROLdate2/63.1.JPG
- CONTROLdate2/64.1.JPG
- CONTROLdate2/65.1.JPG
- CONTROLdate2/65.2.JPG
- CONTROLdate2/66.1.JPG
- CONTROLdate2/67.1.JPG
- CONTROLdate2/67.2.JPG
- CONTROLdate2/68.1.JPG
- CONTROLdate2/69.1.JPG
- CONTROLdate2/7.1.JPG
- CONTROLdate2/7.2.JPG
- CONTROLdate2/70.1.JPG
- CONTROLdate2/71.1.JPG
- CONTROLdate2/72.1.JPG
- CONTROLdate2/73.1.JPG
- CONTROLdate2/73.2.JPG
- CONTROLdate2/74.1.JPG
- CONTROLdate2/75.1.JPG
- CONTROLdate2/75.2.JPG
- CONTROLdate2/76.1.JPG
- CONTROLdate2/77.1.JPG
- CONTROLdate2/78.1.JPG
- CONTROLdate2/79.1.JPG
- CONTROLdate2/79.2.JPG
- CONTROLdate2/8.1.JPG
- CONTROLdate2/8.2.JPG
- CONTROLdate2/80.1.JPG
- CONTROLdate2/81.1.JPG
- CONTROLdate2/82.1.JPG
- CONTROLdate2/83.1.JPG
- CONTROLdate2/84.1.JPG
- CONTROLdate2/85.1.JPG
- CONTROLdate2/86.1.JPG
- CONTROLdate2/87.1.JPG
- CONTROLdate2/88.1.JPG
- CONTROLdate2/89.1.JPG
- CONTROLdate2/89.2.JPG
- CONTROLdate2/9.1.JPG
- CONTROLdate2/90.1.JPG
- CONTROLdate2/91.1.JPG
- CONTROLdate2/91.2.JPG
- CONTROLdate2/92.1.JPG
- CONTROLdate2/92.2.JPG
- CONTROLdate2/93.1.JPG
- CONTROLdate2/93.2.JPG
- CONTROLdate2/94.1.JPG
- CONTROLdate2/95.1.JPG
- CONTROLdate2/96.1.JPG
- CONTROLdate2/97.1.JPG
- CONTROLdate2/97.2.JPG
- CONTROLdate2/98.1.JPG
- CONTROLdate2/99.1.JPG
- EECP.xlsx
- EECPdate1/1.1.JPG
- EECPdate1/1.JPG
- EECPdate1/10.1.JPG
- EECPdate1/100.1.JPG
- EECPdate1/100.2.JPG
- EECPdate1/101.1.JPG
- EECPdate1/102.1.JPG
- EECPdate1/103.1.JPG
- EECPdate1/104.1.JPG
- EECPdate1/104.2.JPG
- EECPdate1/105.1.JPG
- EECPdate1/106.1.JPG
- EECPdate1/107.1.JPG
- EECPdate1/108.1.JPG
[truncated: 319 more entries]
