# Supplementary material for: Enhanced external counterpulsation ameliorates endothelial dysfunction and elevates exercise tolerance in patients with coronary artery disease
Source: Front Cardiovasc Med. 2022 Nov 29;9:997109. doi: 10.3389/fcvm.2022.997109 (PMC9744945; doi:10.3389/fcvm.2022.997109)
Supplement: Supplementary file 1 [file Data_Sheet_1.ZIP › CONTROL.xlsx]

## Sheet: Sheet1
num	date1	date2	age	gender（1=F，2=M）	PSV（1）	PSV（2）	EDV（1）	EDV（2）	RI（1）	RI（2）	d（1）	d（2）
1	01/08/2019	10/31/2020	68	1	71.38	72	24.33	24	0.66	0.67	0.72	0.68
2	01/08/2019	10/31/2020	66	1	70.93	71	21.79	21	0.69	0.7	0.76	0.77
3	01/08/2019	10/31/2020	65	2	70.91	66.82	21.71	20.69	0.69	0.69	0.81	0.8
4	01/08/2019	10/31/2020	54	1	70.21	70.14	21.66	21.04	0.69	0.7	0.84	0.84
5	01/08/2019	10/31/2020	69	1	70.07	62.98	20.82	20.86	0.7	0.67	0.8	0.82
6	01/08/2019	10/31/2020	61	2	68.74	62.03	20.74	19.82	0.7	0.68	0.8	0.79
7	01/09/2019	10/31/2020	74	1	68.17	68.03	20.21	18.67	0.7	0.73	0.75	0.76
8	01/09/2019	10/31/2020	65	1	67.92	63.64	20.1	18.35	0.7	0.71	0.82	0.74
9	01/09/2019	10/31/2020	45	1	67.5	63.56	19.98	18.26	0.7	0.71	0.81	0.75
10	01/09/2019	10/31/2020	58	2	66.78	66.32	19.67	18.07	0.71	0.73	0.84	0.89
11	01/09/2019	11/04/2020	55	2	65.32	66.47	19.51	17.84	0.7	0.73	0.96	0.9
12	01/09/2019	11/04/2020	67	1	63.96	65.81	18.92	17.8	0.7	0.73	0.8	0.81
13	01/12/2019	10/31/2020	65	2	63.78	62.93	18.84	17.74	0.7	0.72	0.83	0.91
14	01/12/2019	11/04/2020	72	1	63.44	62.13	18.71	17.59	0.71	0.72	0.94	0.92
15	01/12/2019	11/04/2020	67.3506	1	63.27	62.12	18.61	17.21	0.71	0.72	0.82	0.83
16	01/12/2019	11/04/2020	59.8182	1	62.65	60.39	18.57	17.2	0.7	0.72	0.82	0.8
17	01/12/2019	11/06/2020	73.699	1	62.35	65.53	18.31	17.08	0.71	0.74	0.81	0.78
18	01/12/2019	11/06/2020	69.2544	1	62.25	53.1	18.2	17	0.71	0.68	0.75	0.79
19	01/13/2019	11/04/2020	72.4689	1	61.92	59.17	18.08	16.85	0.71	0.72	0.83	0.82
20	01/13/2019	11/06/2020	59.6654	1	61.5	65.14	18	16.76	0.71	0.74	0.81	0.8
21	01/16/2019	11/06/2020	70.044	1	61.37	51.84	17.88	16.69	0.71	0.68	0.89	0.81
22	01/16/2019	11/10/2020	50.4045	1	61.33	59.17	17.37	16.66	0.72	0.72	0.86	0.72
23	01/16/2019	11/04/2020	65.9414	1	60.72	51.06	17.33	16.59	0.71	0.68	0.85	0.73
24	01/16/2019	11/06/2020	54.2794	1	60.65	57.74	17.11	16.46	0.72	0.71	0.8	0.75
25	01/20/2019	11/06/2020	62.5555	1	60.36	51.46	17.02	16.45	0.72	0.68	0.81	0.78
26	01/20/2019	11/10/2020	67.914	1	59.82	58.97	16.98	16.28	0.72	0.72	0.74	0.86
27	01/20/2019	11/10/2020	68.4747	1	59.58	58.42	16.42	16.24	0.72	0.72	0.78	0.89
28	01/20/2019	11/15/2020	62.1915	1	59.51	59.4	16.38	16.13	0.72	0.73	0.88	0.82
29	01/20/2019	11/15/2020	64.6184	1	59.47	65.93	16.34	16.04	0.73	0.76	0.75	0.77
30	01/21/2019	11/15/2020	53.1726	1	59.46	65.87	16.17	16.02	0.73	0.76	0.82	0.86
31	01/21/2019	11/17/2020	60.3382	1	59.36	60.07	16.12	15.91	0.73	0.74	0.81	0.79
32	01/21/2019	11/17/2020	63.0013	2	59.24	56.71	16.06	15.71	0.73	0.72	0.81	0.81
33	01/21/2019	11/17/2020	55.2405	1	59.15	52.07	16.05	15.6	0.73	0.7	0.83	0.78
34	01/22/2019	11/17/2020	64.6448	2	58.95	58.26	16.03	15.21	0.73	0.74	0.8	0.74
35	01/22/2019	12/02/2020	70.2267	1	58.38	51.29	15.96	15.1	0.73	0.71	0.76	0.84
36	01/22/2019	11/15/2020	63.6604	1	58.08	57.38	15.91	14.95	0.73	0.74	0.86	0.76
37	01/22/2019	11/17/2020	63.5266	1	57.91	56.41	15.9	14.94	0.73	0.74	0.87	0.86
38	01/22/2019	11/17/2020	64.6134	1	57.48	57.62	15.83	14.93	0.72	0.74	0.8	0.87
39	01/22/2019	11/17/2020	55.9052	1	57.16	48.72	15.58	14.93	0.73	0.69	0.82	0.74
40	01/22/2019	11/17/2020	55.1488	1	56.89	59.37	15.56	14.87	0.73	0.75	0.87	0.86
41	01/22/2019	12/02/2020	70	1	56.57	49.18	15.55	14.8	0.73	0.7	0.74	0.78
42	02/15/2019	11/17/2020	61.0508	1	56.53	56.51	15.33	14.78	0.73	0.74	0.82	0.77
43	02/15/2019	12/02/2020	57.6373	1	56.38	55.38	15.23	14.75	0.73	0.73	0.81	0.89
44	02/15/2019	11/17/2020	57.9876	1	56.35	54.69	15.19	14.73	0.73	0.73	0.82	0.88
45	02/15/2019	12/02/2020	65.4859	1	56.22	56.41	15.18	14.73	0.73	0.74	0.75	0.83
46	02/15/2019	12/05/2020	65.9531	1	56.11	53.8	14.95	14.69	0.73	0.73	0.78	0.81
47	02/15/2019	11/17/2020	66.3574	1	56.03	55.83	14.9	14.52	0.73	0.74	0.79	0.71
48	03/16/2019	12/02/2020	62.7051	2	56.02	51.21	14.83	14.42	0.74	0.72	0.87	0.83
49	03/16/2019	12/05/2020	64.1324	2	55.99	50.51	14.78	14.42	0.74	0.71	0.77	0.84
50	03/16/2019	12/07/2020	57.1403	2	55.99	60.88	14.76	14.32	0.74	0.76	0.84	0.72
51	03/16/2019	12/07/2020	57.2985	2	55.98	46.7	14.7	14.2	0.74	0.7	0.86	0.69
52	03/18/2019	12/07/2020	58.5344	2	55.75	50.06	14.64	14.2	0.74	0.72	0.8	0.83
53	03/18/2019	12/07/2020	72.0675	1	55.43	64.4	14.63	14.18	0.74	0.78	0.8	0.76
54	03/18/2019	12/07/2020	43.8049	1	55.23	60.12	14.44	14.18	0.74	0.76	0.77	1
55	03/18/2019	12/07/2020	69.9574	1	55.16	55.74	14.39	14.17	0.74	0.75	0.75	0.98
56	03/18/2019	12/12/2020	68.7299	1	55.15	56.68	14.39	14.12	0.74	0.75	0.8	0.76
57	03/19/2019	12/12/2020	61.2206	1	54.83	55.07	14.3	14.06	0.74	0.74	0.95	0.76
58	03/19/2019	12/14/2020	54.1582	1	54.23	54.51	14.3	14.05	0.74	0.74	0.75	0.7
59	03/19/2019	12/16/2020	55.915	2	53.92	46.86	14.25	14.03	0.74	0.7	0.78	0.79
60	03/20/2019	12/16/2020	69.371	2	53.59	55.79	14.2	14	0.74	0.75	0.77	0.85
61	03/20/2019	12/18/2020	73.8317	1	52.99	45.59	14.02	13.92	0.74	0.69	0.85	0.82
62	03/20/2019	12/18/2020	50.8099	2	52.92	45.14	13.83	13.9	0.74	0.69	0.82	0.79
63	03/20/2019	12/18/2020	62.5534	1	52.81	50.76	13.75	13.89	0.74	0.73	0.79	0.75
64	03/20/2019	12/21/2020	52.7395	2	52.11	53.84	13.68	13.81	0.74	0.74	0.78	0.88
65	03/21/2019	12/22/2020	67.5572	1	52.02	47.14	13.66	13.8	0.74	0.71	0.9	0.84
66	03/21/2019	12/22/2020	60.8119	2	51.51	56.42	13.63	13.77	0.74	0.76	0.7	0.78
67	03/21/2019	12/24/2020	73.346	1	51.34	50.18	13.42	13.72	0.74	0.73	0.73	0.71
68	03/21/2019	12/24/2020	56.9434	1	51.18	56.11	13.29	13.66	0.74	0.76	0.91	0.78
69	03/25/2019	12/24/2020	58.3731	1	51.03	56.12	13.21	13.59	0.74	0.76	0.87	0.82
70	03/25/2019	12/24/2020	56.3315	1	51	50.45	12.79	13.15	0.75	0.74	0.82	0.84
71	03/25/2019	12/30/2020	66.208	1	50.93	51.08	12.63	13.09	0.75	0.74	0.86	0.83
72	03/25/2019	12/30/2020	58.1352	2	50.9	56.45	12.61	13	0.75	0.77	0.82	0.8
73	03/25/2019	01/02/2021	58.0235	2	50.89	44.67	12.42	13	0.76	0.71	0.85	0.89
74	03/28/2019	01/02/2021	69.1011	1	50.71	51.46	12.3	12.73	0.76	0.75	0.87	0.82
75	03/28/2019	01/04/2021	46.2975	1	50.03	51.33	12.26	12.72	0.76	0.75	0.86	0.98
76	03/28/2019	01/03/2021	62.2712	2	50.03	51.32	12.23	12.64	0.76	0.75	0.8	0.88
77	03/28/2019	01/03/2021	54.7654	2	49.32	57.55	12.05	12.6	0.76	0.78	0.85	0.74
78	04/10/2019	01/10/2021	54.4828	2	48.82	43.76	11.96	12.55	0.76	0.71	0.84	0.84
79	04/10/2019	01/10/2021	66.2825	1	48.73	49.83	11.84	12.55	0.76	0.75	0.84	0.83
80	04/10/2019	01/10/2021	61.6445	2	48.65	47.44	11.75	12.51	0.76	0.74	0.75	0.79
81	04/10/2019	01/10/2021	53.9867	1	48.6	48.79	11.71	12.5	0.76	0.74	0.77	0.82
82	04/10/2019	01/15/2021	54.4479	1	48.37	42.29	11.71	12.48	0.76	0.7	0.84	0.78
83	04/10/2019	01/15/2021	57.1911	1	48.32	54.87	11.62	12.47	0.76	0.77	0.93	0.79
84	04/12/2019	01/15/2021	59.4149	1	48.27	46.06	11.19	12.42	0.77	0.73	0.79	0.92
85	04/12/2019	01/17/2021	53.03	1	48.25	51.45	11.18	12.12	0.77	0.76	0.77	0.83
86	04/12/2019	01/17/2021	61.2245	2	48.22	46.31	11.13	12.09	0.77	0.74	0.84	0.78
87	04/12/2019	01/18/2021	61.2554	1	48.16	48.88	11.11	11.89	0.77	0.76	0.84	0.78
88	04/12/2019	01/18/2021	59.4271	1	48.15	56.12	11.06	11.56	0.77	0.79	0.88	0.77
89	04/12/2019	01/18/2021	72.6526	2	47.96	44.79	11.06	11.54	0.77	0.74	0.83	0.83
90	04/12/2019	01/19/2021	62.6585	1	47.79	56.15	11.04	11.54	0.77	0.79	0.88	0.65
91	04/13/2019	01/19/2021	46.8894	2	47.74	45.42	10.99	11.4	0.77	0.75	0.74	0.77
92	04/13/2019	01/19/2021	75	2	47.68	54.65	10.81	11.26	0.77	0.79	0.78	0.79
93	04/13/2019	01/21/2021	52.5426	1	47.25	50.29	10.8	11.23	0.77	0.78	0.79	0.7
94	04/13/2019	01/21/2021	75	2	47.15	47.55	10.69	11.19	0.77	0.76	0.75	0.69
95	04/13/2019	01/21/2021	64.7236	1	46.81	47.77	10.57	11.12	0.77	0.77	0.79	0.84
96	04/13/2019	01/21/2021	66.346	1	46.5	48.73	10.45	11.06	0.78	0.77	0.86	0.71
97	04/13/2019	01/21/2021	54.2291	2	46.34	46.88	10.39	10.94	0.78	0.77	0.83	0.8
98	04/17/2019	01/25/2021	58.687	1	45.85	50.27	10.34	10.87	0.77	0.78	0.79	0.81
99	04/17/2019	01/25/2021	64.4593	1	45.81	45.33	10.32	10.81	0.77	0.76	0.77	0.88
100	04/17/2019	01/25/2021	62.268	2	45.74	51.61	10.21	10.78	0.78	0.79	0.9	0.75
101	04/17/2019	01/26/2021	56.7192	2	45.4	51.72	10.08	10.73	0.78	0.79	0.8	0.71
102	04/17/2019	01/26/2021	49.9882	2	45.32	51.51	10.07	10.59	0.78	0.79	0.79	0.72
103	04/16/2019	01/26/2021	65.7171	1	45.05	45.56	9.98	10.57	0.78	0.77	0.81	0.68
104	04/16/2019	01/26/2021	54.0283	1	44.85	47.2	9.85	10.46	0.78	0.78	0.83	0.93
105	04/16/2019	01/27/2021	75	1	44.8	51.47	9.39	10.42	0.79	0.8	0.84	0.78
106	04/16/2019	01/27/2021	68.5206	1	44.31	48.17	9.38	10.27	0.79	0.79	0.87	0.82
107	04/20/2019	01/27/2021	59.8122	1	43.27	49.04	8.77	10.24	0.8	0.79	0.72	0.78
108	04/20/2019	01/28/2021	62.6027	2	42.82	47.26	8.75	10.23	0.8	0.78	0.77	0.83
109	04/21/2019	02/01/2021	51.7795	1	42.81	45.35	8.72	9.74	0.8	0.79	0.83	0.79
110	04/21/2019	02/05/2021	65.9221	1	42.49	42.05	8.57	9.42	0.8	0.78	0.83	0.77
111	04/21/2019	02/05/2021	73	2	42.45	40.84	8.54	9.36	0.8	0.77	0.82	0.78
112	04/21/2019	02/07/2021	64.9364	1	41.65	41.41	8.52	9.04	0.8	0.78	0.82	0.9
113	04/21/2019	02/07/2021	61.199	2	40.28	37.12	8.38	8.98	0.79	0.76	0.82	0.87
114	04/24/2019	02/08/2021	57.597	1	39.24	39.09	8.28	8.83	0.79	0.77	0.78	0.83
115	04/24/2019	02/08/2021	54.6987	1	38.81	39.64	8.13	8.77	0.79	0.78	0.72	0.83
116	04/24/2019	02/08/2021	50.5321	2	37.97	38.88	8.01	8.62	0.79	0.78	0.87	0.86
117	04/24/2019	02/12/2021	69.9085	2	37.2	37.01	8	8.61	0.78	0.77	0.79	0.9
118	04/28/2019	02/12/2021	52.3199	1	36.08	39.28	8.87	8.88	0.75	0.77	0.77	0.82
119	04/28/2019	02/15/2021	53.4652	1	35.62	36	8.5	8.55	0.76	0.76	0.88	0.74
120	04/29/2019	02/15/2021	66.1789	1	31.72	30.32	8.36	8.36	0.74	0.72	0.88	0.74
